# Supplementary material for: Allergen immunotherapy for allergic rhinoconjunctivitis: a systematic overview of systematic reviews
Source: Clin Transl Allergy. 2017 Aug 8;7:24. doi: 10.1186/s13601-017-0159-6 (PMC5547534; doi:10.1186/s13601-017-0159-6)
Supplement: Supplementary file 2 — Additional file 2: Table S1. RCTs included within systematic reviews. [file 13601_2017_159_MOESM2_ESM.xlsx]

## Sheet: Sheet1
Study	Calderon 2007	Di Bona 2010	Di Bona 2015	Dranitsaris, 2014	Dretzke 2013	Erekosima, 2014	Feng 2014	Hoeks 2008	Kim 2013	Lin 2013	Meadows 2013	Purkey 2013	Radulovic 2011	Röder, 2008	Sopo 2004	Wilson 2005	Zhang 2014
Abramson 2010									ü
Ahmadiafshar 2012										ü
Alvarez-Cuesta 1994						ü
Alvarez-Cuesta 2005	ü
Alvarez-Cuesta 2007										ü
Amar 2009					ü					ü			ü
Amin 2006									ü
Andre 2002																ü
Andre 2003					ü								ü
Ariano 1997						ü
Ariano 1999	ü
Ariano 2001					ü								ü			ü
Ariano 2006						ü					ü
Armentia-Medina 1989	ü
Arvidsson 2002	ü
Arvidsson 2004						ü
Aydogan 2013																	ü
Bachert 2007											ü
Bahceciler 2001									ü	ü			ü	ü	ü	ü	ü
Balda 1998	ü				ü
Bardare 1996														ü
Beriot-Mathiot 2007											ü
Bernstein 1976						ü
Bernstein 2004									ü
Berto 2005											ü
Berto 2006											ü
Berto 2008											ü
Blaiss 2011			ü	ü	ü						ü
Bodtger 2002	ü				ü
Bousquet 1985						ü
Bousquet 1987a Double-blind, placebocontrolled immunotherapy with mixed grass-pollen allergoids. I. Rush immunotherapy with allergoids and standardized orchard grass-pollen extract	ü
Bousquet 1987b Double-blind, placebo-controlled immunotherapy with a high-molecular-weight, formalinized allergoid in grass pollen allergy	ü
Bousquet 1988	ü					ü
Bousquet 1989	ü
Bousquet 1990	ü				ü
Bousquet 1991	ü					ü
Bowen 2004					ü					ü			ü
Brewczynski 1999	ü				ü
Brüggenjürgen 2008											ü
Brunet 1992a Allergic rhinitis to ragweed pollen. I. Reassessment of the effects of immunotherapy on cellular and humoral responses.	ü
Bufe 2004		ü	ü		ü								ü	ü
Bufe 2009		ü		ü	ü								ü
Bush 2011										ü
Caffarelli 2000													ü	ü	ü
Calderon 2006													ü
Calderon 2007									ü
Calderon 2011a European Academy of Allergy and Clinical Immunology task force report on ‘doseresponse relationship in allergen-specific immunotherapy.									ü
Calderon 2011b Sublingual immunotherapy for allergic conjunctivitis: Cochrane systematic review and meta-analysis									ü
Calderon 2012									ü
Canonica 2007											ü
Cao 2007													ü				ü
Casale 2006											ü
Casanovas 1994					ü								ü			ü
Ceuppens 2004	ü
Ceuppens 2009											ü	ü
Chakraborty 2006						ü					ü
Charpin 2003	ü
Charpin 2007					ü						ü	ü
Cindy 2012																	ü
Claes 2009											ü
Clavel 1998													ü
Colas 2006							ü				ü
Cooper 1984														ü
Corrigan 2005	ü			ü	ü
Cortellini 2010					ü					ü	ü
Cox 2012			ü
Creticos 1996						ü
Creticos 2006											ü
Crimi 2004						ü	ü
Cserhati 1997														ü
Dahl 2006a Efficacy and safety of sublingual immunotherapy with grass allergen tablets for seasonal allergic rhinoconjunctivitis		ü	ü	ü	?								ü
Dahl 2006b Specific immunotherapy with SQ standardized grass allergen tablets in asthmatics with rhinoconjunctivitis		ü	ü		?								ü
Dahl 2008				ü
D’Amato 1995	ü
D'Ambrosio 1996					ü					ü						ü
D'Ambrosio 1999													ü			ü
de Blay 2003					ü								ü
de Blay 2007		ü								ü
de Bot 2012									ü	ü
Didier 2007		ü	ü	ü	ü								ü
Didier 2011				ü	ü						ü
Di Rienzo 2006					ü					ü			ü
Dolz 1996	ü					ü
Drachenberg 2001	ü			ü	ü								ü
Drachenberg 2002	ü
Dreborg 1986														ü
Dreborg 2011						ü
Dubakiene 2003					ü								ü
DuBuske 2011				ü							ü
Durham 1999						ü
Durham 2006		ü	ü	ü	ü						ü		ü
Durham 2008											ü
Durham 2010				ü	ü						ü
Durham 2011											ü
Eifan 2010									ü
Feliziani 1995		ü			ü					ü			ü			ü
Ferrer 2005	ü				ü	ü
Fling 1989	ü
Fontana 1966														ü
Francis 2008											ü	ü
Franklin 1967						ü
Frew 2006	ü			ü	ü	ü
Frostad 1983						ü
Fujimura 2011										ü	ü
Garcia-Ortega 1993						ü
Giovane 1994														ü
Grammer 1982	ü
Grammer 1983	ü
Grammer 1984a Persistence of efficacy after a brief course of polymerized ragweed allergen: a controlled study	ü
Grammer 1984b Asthma as a variable in a study of immunotherapy for allergic rhiniti	ü
Grammer 1986	ü
Grammer 1987	ü
Grosclaude 2002													ü
Guez 2000										ü			ü			ü
Guimaraes Junqueir de Queiros 2008						ü
Halken 2010				ü
Hankin 2011											ü
Hauser 1995	ü
Hauser 1997	ü
Hirsch 1990															ü
Hirsch 1997									ü	ü			ü	ü		ü	ü
Hoiby 2010											ü	ü
Horak 2009		ü		ü							ü
Hordijk 1998		ü			ü					ü			ü
Horiguchi 2008										ü
Horst 1990						ü
Ibanez 2007													ü
Iliopoulos 1991	ü
Ippoliti 2003									ü	ü			ü	ü	ü		ü
Jacobsen 2007									ü
James 2011						ü
Juniper 1985	ü
Jutel 2005	ü			ü	ü
Keiding 2007											ü
Karmaker 1994	ü
Keles 2011									ü
Kettner 2007											ü
Khinchi 2004											ü		ü
Kleine-Tebbe 2006													ü
Klimek 1999						ü
Klimek 2010											ü
Kohno 1998						ü
Kuna 2011					ü						ü
La Rosa 1999					ü				ü	ü			ü	ü	ü	ü
La Rosa 2011									ü
Lee 1982	ü
Leonardi 2009										ü
Leynadier 2001	ü					ü
Lima 2002					ü					ü			ü			ü
Litwin 1991	ü
Ljorring 2009											ü
Lou 2012							ü
Lue 2006									ü	ü
Maestrelli 2004						ü
Makino 2010										ü
Malling 1986						ü
Malling 2006													ü
Maloney 2014			ü
Marcucci 2002														ü
Marcucci 2003													ü				ü
Marcucci 2005													ü
Marogna 2004										ü
Marogna 2005										ü
Marogna 2007										ü
Marogna 2008									ü	ü
Marogna 2009										ü
Marogna 2010a Long-lasting effects of sublingual immunotherapy according to its duration: a 15- year prospective study										ü
Marogna 2010b Randomized open comparison of montelukast and sublingual immunotherapy as add-on treatment in moderate persistent asthma due to birch pollen										ü
Martinez-Cocera												ü
Mauro 2007												ü
Mehta 1975														ü
McHugh 1990						ü
Meriney 1986	ü
Metzger 1981	ü
Mirone 2004	ü					ü
Moller 1986														ü
Moller 2002									ü					ü
Moreno-Ancillo										ü
Mosges 2007		ü		ü
Mungen 1999																ü
Munoz 1993						ü
Muro 1999						ü
Murphy 2013			ü
Naclerio 1997						ü
Nanda 2004						ü	ü
Nasser 2008											ü
Nelson 1993										ü			ü			ü
Nelson 2011			ü	ü	ü						ü
Newton 1978						ü
Niggeman 2006									ü
Niu 2006									ü	ü
Norman 1982	ü
Nouri-Aria 2004						ü
Novembre 2004									ü	ü				ü
O'Hehir 2009										ü
Ohman 1984						ü
Okubo 2008										ü
Olaguibel 2005									ü
Olsen 1995						ü
Omnes 2007											ü
Ortolani 1984	ü				ü
Ortolani 1994	ü				ü
Osterballe 1982						ü
Ott 2009		ü			ü					ü			ü
Pajno 2000									ü	ü					ü
Pajno 2003									ü	ü			ü	ü
Pajno 2004										ü
Pajno 2011									ü	ü
Palma Carlos 2006					ü								ü
Panizo 2010											ü
Panzner 2008					ü					ü			ü
Paraskevopoulos 2005	ü
Parker 1989	ü
Passalacqua 1998													ü			ü
Passalacqua 1999					ü					ü			ü			ü
Passalacqua 2006													ü
Pastorello 1992	ü
Pauli 2008					ü						ü
Penagos 2008									ü
Pence 1976						ü
Peter 2009					ü								ü
Peterson 2005											ü
Pfaar 2008		ü			ü					ü			ü
Pfaar 2010											ü
Pfaar 2011											ü	ü
Pfaar 2012				ü
Pokladnikova 2007											ü
Polosa 2004						ü
Powell 2007											ü	ü
Pozzan 2010										ü
Pradalier 1999		ü	ü		ü					ü			ü			ü
Prieto 2010						ü
Purello-D'Ambrosio										ü
Quirino 1996																ü
Rak 2001						ü
Reich 2011											ü
Reichelmann 2010												ü
Reid 1986						ü
Reinert 1983														ü
Roder 2007		ü			ü				ü	ü			ü
Roder 2008									ü
Rodriguez 2006										ü
RolinckWerninghaus 2004		ü			ü								ü	ü
Sabbah 1994										ü			ü
Sahin 2011											ü
Sambugaro 2003										ü
Sanchez 2001													ü
Sanders 1966														ü
Schädlich 2000											ü
Shamji 2012						ü
Sieber 2012										ü
Skoner 2010					ü					ü	ü
Smith 2004		ü	ü		ü								ü
Sopo 2004									ü
Stelmach 2009										ü
Stelmach 2012									ü	ü
Subiza 2008							ü
Swarmy 2012										ü
Tabar 2005						ü	ü
Tabar 2008						ü
Tabar 2011						ü						ü
Tahamiler 2007										ü
Tahamiler 2008												ü
Tari 1990									ü	ü			ü	ü	ü	ü
Tari 1994													ü
Tari 1997	ü
Tonnel 2004													ü
Torres-Lima 2002		ü
Troise 1995					ü								ü			ü
Tseng 2008									ü	ü							ü
Urbanek 1982														ü
Urbanek 1990														ü
Urbanek 1991														ü
Valovirta 2006					ü				ü	ü			ü
Van Bever 1992						ü
Van Metre 1980						ü
Van Metre 1982						ü
Van Metre 1988						ü
Varney 1991	ü				ü	ü
Varney 1997						ü
Varney 2003						ü
Ventura 2009											ü
Vervloet 2006					ü								ü
Vervloet 2007										ü
Voltolini 2001					ü					ü			ü			ü
Voltolini 2010										ü	ü
Vourdas 1998					ü				ü	ü			ü	ü	ü	ü
Wahn 2009		ü	ü	ü	ü								ü
Wahn 2012										ü
Walker 2001	ü				ü	ü	ü
Weisnagel 1979														ü
Wessner 2001					ü								ü
Weyer 1981						ü
Williams 2007												ü
Wilson 2003									ü
Yonekura 2010																	ü
Yuksel 1999														ü
Yukselen 2012									ü
Zenner 1997	ü			ü	ü	ü
Zhang 2009							ü
